# Supplementary material for: Genomic analysis of nontypeable pneumococci causing invasive pneumococcal disease in South Africa, 2003–2013
Source: BMC Genomics. 2016 Jun 22;17:470. doi: 10.1186/s12864-016-2808-x (PMC4928513; doi:10.1186/s12864-016-2808-x)
Supplement: Additional file 1: — Description of the cps mutations of nontypeable Streptococcus pneumoniae (n = 39) from South Africa, 2003–2013. (XLS 44 kb) [file 12864_2016_2808_MOESM1_ESM.xls]

## Sheet: Additional file 3
Isolate	Gene	Mutation	Position of mutation	Nucleotide change	Amino acid change	Amino acid position	Comments
NT11	Not applicable	Partial deletion of cps genes	Not applicable	Not applicable	Not applicable	Not applicable
NT12	Not applicable	Partial deletion of cps genes	Not applicable	Not applicable	Not applicable	Not applicable
NT17	Not applicable	Partial deletion of cps genes	Not applicable	Not applicable	Not applicable	Not applicable	Only rmlABCD genes present.
NT18	Not applicable	Partial deletion of cps genes	Not applicable	Not applicable	Not applicable	Not applicable
NT45	Not applicable	Partial deletion of cps genes	Not applicable	Not applicable	Not applicable	Not applicable
NT224	wze	SNP	149	C→A	T→K	50
	wchA	Insertion	472-473	Not applicable	Not applicable	Not applicable	Results in stop codon
NT5	Not applicable	Partial deletion of cps genes	Not applicable	Not applicable	Not applicable	Not applicable	Only glf, wzd and wze present
NT1	wchA	13bp deletion	405-417	Not applicable	Not applicable	Not applicable
	wzx	9bp Insertion	1377-1385	Not applicable	Not applicable	Not applicable
NT3	wchA	SNP	1186	C→T	R→C	395
NT36	wzg	Deletion	whole gene	Not applicable	Not applicable	Not applicable
	wzh	Deletion	32143	Not applicable	Not applicable	Not applicable
	wciS	Deletion	353-379	Not applicable	Not applicable	Not applicable
	wciS	Deletion	392-393	Not applicable	Not applicable	Not applicable
	wciS	SNP	382	G→A	E→K	127
	wciS	SNP	390	G→A	None	130
	wciS	SNP	35	A→G	Stop codon	Not applicable	Results in stop codon
	wciS	SNP	396	T→A	V→L	132
	wciS	SNP	397	G→T	V→L	132
	wciS	SNP	399	G→A	V→L	133
	wciS	SNP	401	T→G	I→S	134
	wciT	SNP	632	G→A	R→K	211
NT225	wze	SNP	149	C→A	T→K	50
	wchA	Insertion	472-473	Not applicable	Stop codon	Not applicable	Results in stop codon
NT6	wciB	SNP	274	G→T	G→W	91
NT40	wciJ	Deletion	183-184	Not applicable	Deletion	Not applicable	Results in deletion of Y
NT34	wciJ	Deletion	209	Not applicable	Not applicable	Not applicable
	mnaA	Deletion	424-492	Not applicable	Not applicable	Not applicable
	wzx	Deletion	522-755	Not applicable	Not applicable	Not applicable
	fnlA	Insertion	175-196	Not applicable	Not applicable	Not applicable
NT13	wchA	SNP	1216	C→T	Stop codon	Not applicable	Results in stop codon
	wchO	SNP	352	A→C	M→L	117
	wchQ	SNP	338	A→G	F-G	113
	wchQ	Deletion	797-879	Not applicable	Not applicable	Not applicable
	wzy	Deletion	1-350	Not applicable	Not applicable	Not applicable
	wzy	SNP	1284	C→A	L→I	428
	wzy	SNP	1304	G→A	Stop codon	Not applicable	Results in stop codon
	wzy	SNP	1357	T→G	I→S	452
	wzx	Deletion	1-123	Not applicable	Not applicable	Not applicable
	wzx	SNP	194	G→T	G→V	65
	wzx	SNP	1212	A→G	None	Not applicable	No amino acid change
	mnaA	SNP	151	T→G	F→V	50
	mnaA	SNP	153	T→A	F→V	50
	mnaA	SNP	215	C→A	T→K	72
NT10	wchA	SNP	1202	C→G	P→R	401
	wciN	Deletion	721-7711	Not applicable	Not applicable	Not applicable
	wciP	SNP	226	T→C	F→L	75
	wciP	SNP	781	T→A	Y→N	260
	wciP	SNP	902	G→A	R→Q	301
NT20	wze	SNP	651	T→C	Y→H	325
	wchA	SNP	1130	G→T	G→V	565
	HG262	SNP	90	T→C	None	Not applicable	No amino acid change
	wciP	SNP	392	C→G	A→G	131
	wciP	SNP	402	T→G	N→K	134
	wciP	SNP	411	T→A	D→E	137
	wzx	Deletion	302-338	Not applicable	Not applicable	Not applicable
	wzx	Deletion	1354-1413	Not applicable	Not applicable	Not applicable
	wzx	SNP	298	T→G	F→V	99
	wzx	SNP	341	A→G	Y→C	114
	wzx	SNP	377	C→A	T→K	126
	wzx	SNP	416	C→A	T→K	139
	wzx	SNP	443	T→A	I→N	148
	wzx	SNP	491	T→A	I→N	164
NT48	wcxK	Deletion	294-299	Not applicable	Not applicable	Not applicable
	rbsF	SNP	371	A→T	None	Not applicable	No amino acid change
	rbsF	Deletion	988	410-1397	Not applicable	Not applicable
	rbsF	SNP	1975	G→T	A→S	658
	rbsF	SNP	2081	G→T	G→W	694
	rbsF	SNP	1982	G→T	G→V	660
	rbsF	SNP	2064	C→A	Q→K	688
	rbsF	SNP	2068	T→A	I→K	689
	wzx	SNP	3	G→T	M→I	1
	wzx	SNP	5	G→T	S→I	2
	wzx	SNP	6	C→T	S→I	2
	glf	Deletion	208-1154	Not applicable	Not applicable	Not applicable
NT14	wchA	Deletion	277-278	Not applicable	Not applicable	Not applicable
	wchA	SNP	405	A→C	L→F	135
	wchA	SNP	968	T→A	V→A	323
	wchJ	Deletion	217-450	Not applicable	Not applicable	Not applicable
	wchK	Deletion	127	Not applicable	Not applicable	Not applicable
	wchK	SNP	154	T→G	L→V	51
	wchL	SNP	815	A→C	Y→S	272
	wchL	SNP	829	A→C	K→Q	277
	wchL	SNP	833	G→C	W→S	278
	wchL	SNP	834	G→A	W→S	278
	wchL	SNP	844	G→T	A→S	281
	wchL	SNP	895	G→T	Stop codon	Not applicable	Results in stop codon
	wchM	SNP	198	A→C	E→D	66
	wciY	Deletion	whole gene	Not applicable	Not applicable	Not applicable
	wchN	SNP	413	G→T	G→V	138
	wchN	SNP	433	T→G	L→V	144
	wchN	SNP	457	T→G	L→V	152
	wzx	Deletion	1364-14164	Not applicable	Not applicable	Not applicable
	Irp	SNPs and deletions		Not applicable	Not specified	Not applicable	Many SNPs
NT32	wze	SNP	430	A→C	K→Q	143
	wchK	Deletion	404-504	Not applicable	Not applicable	Not applicable
	wzy	Deletion	1-209	Not applicable	Not applicable	Not applicable
	wciY	Deletion	983-1040	Not applicable	Not applicable	Not applicable
	Irp	SNPs and deletions	Not applicable	Not applicable	Not specified	Not applicable	Many SNPs
NT49	wzg	Insertion	999-1018	Not applicable	Not applicable	Not applicable
	wzy	Insertion	995-1015	Not applicable	Not applicable	Not applicable
	wzx	Insertion	1261-1264	Not applicable	Not applicable	Not applicable
	gtp3	Insertion	171-172	Not applicable	Not applicable	Not applicable
	gtp4	Insertion	202-216	Not applicable	Not applicable	Not applicable
	rmlB	Insertion	47392	Not applicable	Not applicable	Not applicable
	wchF	SNP	Not applicable	Not applicable	Not specified	Not applicable	Many SNPs
NT30	wzy	SNP	42	A→G	D→G	14
	wzg	SNPs and deletions	Not applicable	Not applicable	Not specified	Not applicable	Many SNPs
