# Supplementary material for: Genomic analysis of nontypeable pneumococci causing invasive pneumococcal disease in South Africa, 2003–2013
Source: BMC Genomics. 2016 Jun 22;17:470. doi: 10.1186/s12864-016-2808-x (PMC4928513; doi:10.1186/s12864-016-2808-x)
Supplement: Additional file 4: — Accession numbers for encapsulated S. pneumoniae isolates from South Africa and carriage nontypeable isolates from other studies used to construct the phylogenetic tree. (XLS 34 kb) [file 12864_2016_2808_MOESM4_ESM.xls]

## Sheet: Additional file 2
Serotype	Sequence type	ENA/Genbank accession number
19A	ST-2062	ERR490718
4	ST-1221	ERR490740
35B	ST-9813	ERR490742
18C	ST-1016	ERR490746
19F	ST-271	ERR490749
23F	ST-353	ERR568460
12F	ST-2416	ERR568565
12F	ST-989	ERR568572
13	ST-5647	ERR568640
31	ST-3548	ERR568674
9N	ST-66	ERR570428
18A	ST-1232	ERR632904
23A	ST-2319	ERR600334
11A	ST-8817	ERR600395
21	ST-193	ERR600402
28	ST-494	ERR600446
15B	ST-5808	ERR600448
6A	ST-8690	ERR600518
20	ST-8824	ERR600540
1	ST-217	ERR600580
25A	ST-105	ERR646610
33	ST-445	ERR701804
25F	ST-5604	ERR714714
17F	ST-8835	ERR730770
8	ST-53	ERR773858
5	ST-5659	ERR773933
38	ST-393	ERR773959
8	ST-3847	ERR773978
7F	ST-218	ERR774166
14	ST-230	ERR774536
29	ST-5483	ERR774552
6A	ST-2285	ERR908907
24F	ST-5077	ERR909131
10B	ST-7055	ERR909157
15A	ST-7067	ERR909213
16F	ST-5072	ERR909284
9V	ST-4881	ERR913060
23B	ST-7687	ERR913484
14	ST-2652	ERR913548
37	ST-447	ERR925131
3	ST-9519	ERR925350
7C	ST-7053	ERR925258
NT	ST-344	CP007593
NT	ST-1106	ASJP00000000
NT	ST-8966	ASJW00000000
NT	ST-2315	ASJF00000000
NT	ST-6153	ASJQ00000000
NT	ST-448	ASJO00000000
